# Supplementary material for: Sublethal Concentrations of 2C-I and 25I-NBOMe Designer Drugs Impact Caenorhabditis elegans Development and Reproductive Behavior
Source: Int J Mol Sci. 2025 Mar 26;26(7):3039. doi: 10.3390/ijms26073039 (PMC11988394; doi:10.3390/ijms26073039)
Supplement: Supplementary file 1 [file ijms-26-03039-s001.zip]

Archive with 1 entries (1 files):
- ijms-3445407-supplementary.pdf
